# Supplementary material for: Eye Position Shifts Body Sway Under Foot Dominance Bias in the Absence of Visual Feedback
Source: Front Neurol. 2022 Mar 30;13:835450. doi: 10.3389/fneur.2022.835450 (PMC9007084; doi:10.3389/fneur.2022.835450)
Supplement: Supplementary file 1 [file Data_Sheet_1.xlsx]

## Sheet: Date set
Paticipants	Eye direction	sex	age	LNG (cm)	SA (c㎡)	The mean COP position
						Medio-Lateral direction (cm)	Anterior-Posterior direction (cm)
Subject 1	E-Right	M	20	86.204	6.47251	0.510759	-2.545
Subject 1	E-Left	M	20	72.8478	5.76514	0.394229	-2.09615
Subject 1	E-Up	M	20	69.0539	5.12467	0.513262	-2.0999
Subject 1	E-Down	M	20	58.1678	7.85598	0.54	1.2
Subject 1	E-Center	M	20	67.2762	5.42374	0.166347	-1.27762
Subject 2	E-Right	M	20	57.1909	4.41152	1.34	-1.9562
Subject 2	E-Left	M	20	53.4883	3.45724	1.51	-0.619344
Subject 2	E-Up	M	20	62.0377	3.04686	1.24	-0.876131
Subject 2	E-Down	M	20	51.9017	2.89201	1.34	1.6
Subject 2	E-Center	M	20	59.9258	3.2939	-1.02	-1.2861
Subject 3	E-Right	F	21	27.1263	3.8	0.77	-2.81642
Subject 3	E-Left	F	21	27.4355	4.55313	-1.56067	-3.04249
Subject 3	E-Up	F	21	22.5505	3.66758	0.13	-2.36567
Subject 3	E-Down	F	21	25.4259	2.45191	-0.15	1.35
Subject 3	E-Center	F	21	21.8221	2.86527	-0.18371	-1.15504
Subject 4	E-Right	M	21	32.0052	1.4487	1.6	0.893804
Subject 4	E-Left	M	21	35.9121	2.09964	0.641784	0.503645
Subject 4	E-Up	M	21	33.7037	0.834243	1.47	1.50311
Subject 4	E-Down	M	21	36.1916	1.30698	0.21	0.8
Subject 4	E-Center	M	21	50.5834	0.928282	1.35	1.80798
Subject 5	E-Right	M	21	25.5468	1.75985	0.336437	0.435116
Subject 5	E-Left	M	21	21.8697	1.75652	-0.469382	0.584538
Subject 5	E-Up	M	21	22.485	1.80569	0.24484	1.6593
Subject 5	E-Down	M	21	21.059	2.52119	-0.5	0.552047
Subject 5	E-Center	M	21	29.7496	4.67494	0.590973	0.8
Subject 6	E-Right	M	21	41.5564	1.02081	1.32	0.0404059
Subject 6	E-Left	M	21	35.9821	0.712887	1.2	-0.405275
Subject 6	E-Up	M	21	43.9754	0.748032	1.15	0.378677
Subject 6	E-Down	M	21	44.7147	0.808263	1.2	0.2
Subject 6	E-Center	M	21	43.3298	1.00347	1.37	0.8
Subject 7	E-Right	M	21	22.111	3.10677	0.04	-0.642276
Subject 7	E-Left	M	21	22.0935	2.79419	0.200132	-1.27029
Subject 7	E-Up	M	21	26.788	2.69844	0.0885815	0.0196167
Subject 7	E-Down	M	21	23.9229	3.94493	0.32	0.0885188
Subject 7	E-Center	M	21	18.7171	2.9665	-0.946027	1.2
Subject 8	E-Right	M	21	41.5564	0.700821	1.62	0.214624
Subject 8	E-Left	M	21	35.9821	0.483168	-1.51569	0.333414
Subject 8	E-Up	M	21	43.9754	0.718714	-0.13	0.585353
Subject 8	E-Down	M	21	44.7147	1.47469	-0.21	1.50732
Subject 8	E-Center	M	21	43.3298	0.636213	-0.133531	1.2
Subject 9	E-Right	M	21	85.4844	2.37437	1.65	-0.845885
Subject 9	E-Left	M	21	95.1561	2.15322	-1.3	-1.02105
Subject 9	E-Up	M	21	74.6559	3.08502	-0.69	-0.559198
Subject 9	E-Down	M	21	77.8506	3.11862	-1.34	0.9
Subject 9	E-Center	M	21	87.663	4	-0.64	1.6
Subject 10	E-Right	F	21	86.204	1.15287	0.739458	2.79285
Subject 10	E-Left	F	21	72.8478	1.12743	-0.316102	1.93002
Subject 10	E-Up	F	21	69.0539	1.94751	0.026543	1.0939
Subject 10	E-Down	F	21	58.1678	1.60958	-0.14	1.7557
Subject 10	E-Center	F	21	67.2762	2.71197	-0.351083	1.1
Subject 11	E-Right	F	21	41.5564	2.9	0.0667027	-2.93094
Subject 11	E-Left	F	21	35.9821	3.87135	0.0478179	-2.28814
Subject 11	E-Up	F	21	43.9754	2.67899	0.109035	-1.9444
Subject 11	E-Down	F	21	44.7147	4.54288	0.649775	0.7
Subject 11	E-Center	F	21	43.3298	2.88058	0.21	-1.2
Subject 12	E-Right	M	21	33.6436	1.77859	0.355473	-1.29971
Subject 12	E-Left	M	21	43.2953	2.08477	0.0514073	-0.934148
Subject 12	E-Up	M	21	46.576	1.63093	0.625782	-1.53131
Subject 12	E-Down	M	21	53.3946	2.2618	0.24	0.838177
Subject 12	E-Center	M	21	40.8844	1.57917	0.5	-1.5
Subject 13	E-Right	F	21	44.5698	2.6	0.818674	-0.965657
Subject 13	E-Left	F	21	58.4694	2.59685	-0.613023	-1.42804
Subject 13	E-Up	F	21	38.0469	2.60161	-0.81	-1.52736
Subject 13	E-Down	F	21	41.2492	3.26727	-0.14	1.65
Subject 13	E-Center	F	21	44.5556	1.98384	-1.36	-0.625705
Subject 14	E-Right	M	26	45.7583	4.41152	0.510759	-2.545
Subject 14	E-Left	M	26	42.7078	3.45724	0.394229	-2.09615
Subject 14	E-Up	M	26	47.93	3.04686	0.513262	-2.0999
Subject 14	E-Down	M	26	55.1163	2.89201	0.54	-0.377381
Subject 14	E-Center	M	26	54.5057	3.2939	0.166347	-1.27762
Subject 15	E-Right	F	23	37.9013	3.5	1.4	-1.9562
Subject 15	E-Left	F	23	34.1784	4.55313	1.51	-0.619344
Subject 15	E-Up	F	23	47.4238	3.66758	1.94	-0.876131
Subject 15	E-Down	F	23	35.989	2.45191	1.34	1.3
Subject 15	E-Center	F	23	49.5855	2.86527	1.02	-1.2861
Subject 16	E-Right	F	23	33.6436	1.4487	0.167698	-2.81642
Subject 16	E-Left	F	23	43.2953	2.09964	-1.56067	-3.04249
Subject 16	E-Up	F	23	46.576	0.834243	0.13	-2.36567
Subject 16	E-Down	F	23	53.3946	1.30698	-0.15	-2.48251
Subject 16	E-Center	F	23	40.8844	0.928282	0.18371	-1.15504
Subject 17	E-Right	M	22	44.5698	1.75985	0.596887	0.893804
Subject 17	E-Left	M	22	58.4694	1.75652	0.641784	0.503645
Subject 17	E-Up	M	22	38.0469	1.80569	0.467062	1.50311
Subject 17	E-Down	M	22	41.2492	2.52119	0.21	0.245817
Subject 17	E-Center	M	22	44.5556	4.67494	0.348465	1.80798
Subject 18	E-Right	M	21	37.7081	1.02081	0.34	0.435116
Subject 18	E-Left	M	21	41.6812	0.712887	-0.469382	0.584538
Subject 18	E-Up	M	21	38.8562	0.748032	-0.24	-0.7
Subject 18	E-Down	M	21	41.4634	0.808263	-0.5	0.552047
Subject 18	E-Center	M	21	34.8817	1.00347	-0.59	0.8
Subject 19	E-Right	F	22	18.3312	3.10677	1.32	-1.40406
Subject 19	E-Left	F	22	22.552	2.79419	0.20482	-0.405275
Subject 19	E-Up	F	22	22.176	2.69844	0.147063	-0.4
Subject 19	E-Down	F	22	25.3512	3.94493	0.198504	0.230067
Subject 19	E-Center	F	22	18.9755	2.9665	0.365461	-0.833245
Subject 20	E-Right	F	21	25.5468	0.700821	0.04	-0.642276
Subject 20	E-Left	F	21	21.8697	0.483168	0.200132	-1.27029
Subject 20	E-Up	F	21	22.485	0.718714	-0.0885815	-1.2
Subject 20	E-Down	F	21	21.059	1.47469	-0.1	1.28852
Subject 20	E-Center	F	21	29.7496	0.636213	0.95	-0.173807
Subject 21	E-Right	M	22	41.5564	2.37437	1.62	0.214624
Subject 21	E-Left	M	22	35.9821	2.15322	-1.51569	0.333414
Subject 21	E-Up	M	22	43.9754	3.08502	-0.13	0.585353
Subject 21	E-Down	M	22	44.7147	3.11862	-0.21	0.507316
Subject 21	E-Center	M	22	43.3298	4	-0.133531	1.2
Subject 22	E-Right	M	23	22.111	1.15287	-0.137649	-0.845885
Subject 22	E-Left	M	23	22.0935	1.12743	-1.3	-1.02105
Subject 22	E-Up	M	23	26.788	1.94751	-0.14275	-0.559198
Subject 22	E-Down	M	23	23.9229	1.60958	-0.040859	-1.27538
Subject 22	E-Center	M	23	18.7171	2.71197	-0.24	1.2
Subject 23	E-Right	F	23	41.5564	2.9	0.74	2.79285
Subject 23	E-Left	F	23	35.9821	3.87135	-0.32	1.93002
Subject 23	E-Up	F	23	43.9754	2.67899	0.026543	1.0939
Subject 23	E-Down	F	23	44.7147	4.54288	-0.137646	1.7557
Subject 23	E-Center	F	23	43.3298	2.88058	-0.351083	-1.01657
Subject 24	E-Right	M	21	85.4844	1.77859	0.0667027	-2.93094
Subject 24	E-Left	M	21	95.1561	2.08477	0.0478179	-2.28814
Subject 24	E-Up	M	21	74.6559	1.63093	0.109035	-1.9444
Subject 24	E-Down	M	21	77.8506	2.2618	0.649775	-0.8
Subject 24	E-Center	M	21	87.663	1.57917	0.21	-0.6
Subject 25	E-Right	F	23	86.204	4.41152	0.355473	-1.29971
Subject 25	E-Left	F	23	72.8478	3.45724	0.0514073	-0.934148
Subject 25	E-Up	F	23	69.0539	3.04686	0.625782	-1.53131
Subject 25	E-Down	F	23	58.1678	2.89201	0.24	0.838177
Subject 25	E-Center	F	23	67.2762	3.2939	0.5	1.2
Subject 26	E-Right	M	24	41.5564	2.75926	-1.84	0.893804
Subject 26	E-Left	M	24	35.9821	4.55313	-1.62	0.503645
Subject 26	E-Up	M	24	43.9754	3.66758	-1.86	1.50311
Subject 26	E-Down	M	24	44.7147	2.45191	-1.24	0.245817
Subject 26	E-Center	M	24	43.3298	2.86527	-1.36	1.80798
Subject 27	E-Right	F	23	33.6436	1.4487	-0.336437	0.435116
Subject 27	E-Left	F	23	43.2953	2.09964	-0.469382	0.584538
Subject 27	E-Up	F	23	46.576	0.834243	0.24484	-1.7
Subject 27	E-Down	F	23	53.3946	1.30698	-0.5	0.552047
Subject 27	E-Center	F	23	40.8844	0.928282	0.590973	-0.764166
Subject 28	E-Right	F	21	44.5698	1.75985	1.33	-0.0404059
Subject 28	E-Left	F	21	58.4694	1.75652	1.2	-0.405275
Subject 28	E-Up	F	21	38.0469	1.80569	1.15	-0.4
Subject 28	E-Down	F	21	41.2492	2.52119	1.21	0.230067
Subject 28	E-Center	F	21	44.5556	4.67494	1.36	-0.833245
Subject 29	E-Right	F	30	45.7583	1.02081	1.04	-0.642276
Subject 29	E-Left	F	30	42.7078	0.712887	1.24	-1.27029
Subject 29	E-Up	F	30	47.93	0.748032	-1.68	0.0196167
Subject 29	E-Down	F	30	55.1163	0.808263	1.57	0.588519
Subject 29	E-Center	F	30	54.5057	1.00347	-1.95	0.8
Subject 30	E-Right	F	19	33.6436	3.10677	1.62	0.214624
Subject 30	E-Left	F	19	43.2953	2.79419	-1.51569	0.333414
Subject 30	E-Up	F	19	46.576	2.69844	-0.13	-0.6
Subject 30	E-Down	F	19	53.3946	3.94493	-0.21	1.50732
Subject 30	E-Center	F	19	40.8844	2.9665	-0.133531	-0.1
Subject 31	E-Right	M	24	44.5698	0.700821	-0.137649	-0.845885
Subject 31	E-Left	M	24	58.4694	0.483168	-1.3	-1.02105
Subject 31	E-Up	M	24	38.0469	0.718714	-0.14275	-0.559198
Subject 31	E-Down	M	24	41.2492	1.47469	-0.040859	1.258
Subject 31	E-Center	M	24	44.5556	0.636213	0.0242985	-0.8
Subject 32	E-Right	F	24	37.7081	2.37437	-0.739458	2.79285
Subject 32	E-Left	F	24	41.6812	2.15322	-0.316102	1.93002
Subject 32	E-Up	F	24	38.8562	3.08502	0.026543	-1.1
Subject 32	E-Down	F	24	41.4634	3.11862	-0.137646	0.755696
Subject 32	E-Center	F	24	34.8817	4	-0.351083	-0.4
Subject 33	E-Right	M	23	18.3312	1.15287	1.07	-2.93094
Subject 33	E-Left	M	23	22.552	1.12743	1.05	-2.28814
Subject 33	E-Up	M	23	22.176	1.94751	1.11	-1.9444
Subject 33	E-Down	M	23	25.3512	1.60958	1.65	1.3
Subject 33	E-Center	M	23	18.9755	2.71197	1.21	-1.6
Subject 34	E-Right	F	31	25.5468	1.52275	0.355473	-1.29971
Subject 34	E-Left	F	31	21.8697	3.87135	0.0514073	-0.934148
Subject 34	E-Up	F	31	22.485	2.67899	0.61	-1.53131
Subject 34	E-Down	F	31	21.059	4.54288	0.24	0.838177
Subject 34	E-Center	F	31	29.7496	2.88058	-0.500406	1.65
Subject 35	E-Right	M	22	41.5564	1.77859	-1.65	-0.845885
Subject 35	E-Left	M	22	35.9821	2.08477	-1.65	-1.02105
Subject 35	E-Up	M	22	43.9754	1.63093	-1.12	-0.559198
Subject 35	E-Down	M	22	44.7147	2.2618	-1.24	1.24
Subject 35	E-Center	M	22	43.3298	1.57917	-1.36	-0.7
